# Supplementary material for: Tensile Behaviors and Mechanical Property Analyses of T-Welded Joint for Thin-Walled Parts in Consideration of Different TIG Welding Currents Using Multiple Damage Models and Fracture Criterions: Numerical Simulation and Experiment Validation
Source: Materials (Basel). 2023 Jul 6;16(13):4864. doi: 10.3390/ma16134864 (PMC10343321; doi:10.3390/ma16134864)
Supplement: Supplementary file 1 [file materials-16-04864-s001.zip]

Archive with 1 entries (1 files):
- materials-2423518-supplementary.pdf
